# Supplementary material for: Level of agreement between objectively determined body composition and perceived body image in 6- to 8-year-old South African children: The Body Composition–Isotope Technique study
Source: PLoS One. 2020 Aug 10;15(8):e0237399. doi: 10.1371/journal.pone.0237399 (PMC7417193; doi:10.1371/journal.pone.0237399)
Supplement: S1 Data — (XLSX) [file pone.0237399.s001.xlsx]

## Sheet: Sheet1
ID	SEXC	FIFTYPERCENTGROUPING	DOB	DDO	Age	agemo	AGEGROUP (1=6 YEAR; 2=7 YEAR and 3=8 YEAR)	Weight	Length	FFMkg_D2O	FFM_D2O	FMkg_D2O	FM_D2O	DDMFATPERCENTAGE (1=Underweight; 2=Normal; 3=Overweight & 4 Obese)	FMIkgm2_D2O	FFMHydration_D2O	Dspace_D2O	TBW_D2O	bmi	@_bcat	BMICategories	BMI_categories	BMI_Categ_ANALYSES	WeightforageZscore	HeightforageZscore	HAZscoreCategories	WeightforheightZscore	BMIforageZscore	Do you have any concerns about your current weight (1=YES; 2=NO)	1. Which of the images resembles your current weight? (Underweiht=Pictures 1 and 2 equals to BMI <18,5; Normal=Pictures 3 & 4 equals to BMI, 18.5 & BMI <25; Overweight=Pictures 5 & 6 equals to BMI, 25 & BMI <30; and Obese=Pictures 7 & 6 equals BMI>30)
872	1.00	2.00	2013-02-13	2019-02-19	6.02	72.18	1.00	18.60	115.00	15.38	82.71	3.22	17.29	1.00	2.51	77.52	12.41	11.92	14.06	Grade 1 thinness	0	1.00	1.00	-.76	-.21	1.00	-1.02	-1.02	2	1.00
855	1.00	2.00	2011-12-19	2019-02-14	7.16	85.88	2.00	16.50	111.00	13.58	82.30	2.92	17.70	1.00	2.42	77.20	10.91	10.48	13.39	Grade 1 thinness	0	1.00	1.00	-2.69	-2.17	2.00	-1.55	-1.78	2	4.00
851	1.00	1.00	2012-08-04	2019-02-13	6.53	78.32	1.00	16.00	112.00	13.23	82.70	2.77	17.30	1.00	2.31	77.37	10.66	10.24	12.76	Grade 2 thinness	1	1.00	1.00	-2.40	-1.37	1.00	-2.14	-2.35	2	1.00
839	1.00	2.00	2012-05-28	2019-02-14	6.72	80.59	1.00	17.10	116.70	14.87	86.96	2.23	13.04	1.00	1.63	77.32	11.97	11.50	12.56	Grade 2 thinness	1	1.00	1.00	-2.02	-.66	1.00	-2.34	-2.60	2	4.00
167	1.00	2.00	2009-05-01	2018-03-07	8.85	106.18	3.00	22.60	122.70	19.14	84.71	3.46	15.29	1.00	2.53	76.72	15.29	14.69	15.01	Normal wt	2	2.00	2.00	-1.43	-1.52	1.00		-.67	2	2.00
897	1.00	1.00	2012-12-12	2019-02-20	6.19	74.28	1.00	17.80	108.50	14.58	81.93	3.22	18.07	1.00	2.74	77.47	11.76	11.30	15.12	Normal wt	2	2.00	2.00	-1.25	-1.72	1.00	-.12	-.16	2	4.00
160	1.00	2.00	2009-10-05	2018-03-07	8.42	101.03	3.00	20.40	121.80	16.82	82.45	3.58	17.55	1.00	2.46	76.84	13.45	12.92	13.75	Grade 1 thinness	0	1.00	1.00	-1.93	-1.33	1.00		-1.64	1	1.00
157	1.00	1.00	2009-12-09	2018-03-07	8.24	98.89	3.00	20.80	122.60	17.38	83.57	3.42	16.43	1.00	2.37	76.89	13.91	13.37	13.84	Grade 1 thinness	0	1.00	1.00	-1.65	-1.04	1.00		-1.53	2	1.00
836	1.00	2.00	2012-09-08	2019-02-14	6.43	77.21	1.00	17.30	112.90	14.16	81.86	3.14	18.14	1.00	2.55	77.40	11.41	10.96	13.57	Grade 1 thinness	0	1.00	1.00	-1.68	-1.10	1.00	-1.41	-1.51	2	1.00
875	1.00	1.00	2013-02-09	2019-02-19	6.03	72.31	1.00	17.30	109.00	14.48	83.73	2.82	16.27	1.00	2.49	77.51	11.69	11.23	14.56	Normal wt	2	2.00	2.00	-1.33	-1.44	1.00	-.56	-.59	2	1.00
246	1.00	1.00	2010-01-01	2018-04-11	8.27	99.29	3.00	24.10	123.50	20.23	83.94	3.87	16.06	1.00	2.57	76.88	16.19	15.55	15.80	Normal wt	2	2.00	2.00	-.57	-.91	1.00		-.01	2	2.00
866	1.00	1.00	2011-06-27	2019-02-15	7.64	91.66	2.00	19.70	116.50	16.29	82.68	3.41	17.32	1.00	2.62	77.06	13.07	12.55	14.51	Normal wt	2	2.00	2.00	-1.63	-1.60	1.00	-.69	-.84	2	2.00
156	1.00	1.00	2009-07-07	2018-03-07	8.67	103.98	3.00	22.30	122.30	18.25	81.82	4.05	18.18	1.00	2.72	76.77	14.58	14.01	14.91	Normal wt	2	2.00	2.00	-1.41	-1.44	1.00		-.71	2	3.00
245	1.00	2.00	2010-06-19	2018-04-12	7.81	93.77	2.00	28.10	135.40	23.45	83.46	4.65	16.54	1.00	2.50	77.01	18.80	18.06	15.33	Normal wt	2	2.00	2.00	.81	1.64	1.00		-.25	2	3.00
170	1.00	1.00	2009-09-21	2018-03-08	8.46	101.52	3.00	26.60	126.60	21.79	81.93	4.81	18.07	1.00	3.04	76.83	17.43	16.74	16.60	Normal wt	2	2.00	2.00	-.01	-.54	1.00		.44	2	2.00
863	1.00	1.00	2011-01-17	2019-02-15	8.08	96.95	3.00	21.50	125.30	16.99	79.02	4.51	20.98	2.00	2.98	76.94	13.61	13.07	13.69	Grade 1 thinness	0	1.00	1.00	-1.28	-.42	1.00		-1.63	2	1.00
906	1.00	2.00	2012-01-17	2019-02-21	7.10	85.16	2.00	18.70	116.90	13.97	74.70	4.73	25.30	2.00	3.45	77.21	11.23	10.79	13.68	Grade 1 thinness	0	1.00	1.00	-1.62	-1.01	1.00	-1.35	-1.49	2	1.00
193	1.00	2.00	2009-12-06	2018-03-09	8.25	99.06	3.00	18.70	118.90	14.24	76.15	4.46	23.85	2.00	3.24	76.89	11.40	10.95	13.23	Grade 1 thinness	0	1.00	1.00	-2.52	-1.69	1.00	-1.75	-2.12	2	2.00
867	1.00	2.00	2010-07-30	2019-02-15	8.55	102.57	3.00	22.90	128.50	16.36	71.46	6.54	28.54	2.00	4.07	76.81	13.08	12.57	13.87	Grade 1 thinness	0	1.00	1.00	-1.13	-.29	1.00		-1.55	2	2.00
843	1.00	1.00	2011-09-17	2019-02-13	7.41	88.90	2.00	18.60	116.20	14.72	79.16	3.88	20.84	2.00	2.92	77.13	11.82	11.36	13.78	Grade 1 thinness	0	1.00	1.00	-1.91	-1.44	1.00	-1.27	-1.45	2	3.00
255	1.00	1.00	2010-01-11	2018-04-18	8.27	99.19	3.00	16.20	111.90	12.63	77.99	3.57	22.01	2.00	2.91	76.89	10.11	9.71	12.94	Grade 2 thinness	1	1.00	1.00	-3.77	-2.92	2.00	-1.97	-2.43	2	3.00
223	1.00	2.00	2011-03-14	2018-03-14	7.00	84.01	2.00	17.50	108.40	14.14	80.79	3.36	19.21	2.00	2.82	77.24	11.37	10.92	14.89	Normal wt	2	2.00	2.00	-2.07	-2.52	2.00	-.30	-.44	2	1.00
179	1.00	2.00	2009-07-03	2018-03-08	8.68	104.15	3.00	22.10	119.50	17.55	79.41	4.55	20.59	2.00	3.29	76.77	14.03	13.47	15.48	Normal wt	2	2.00	2.00	-1.49	-1.93	1.00	-.03	-.31	2	1.00
261	1.00	1.00	2010-10-29	2018-04-18	7.47	89.63	2.00	24.00	118.60	19.35	80.63	4.65	19.37	2.00	3.38	77.11	15.53	14.92	17.06	Normal wt	2	2.00	2.00	-.02	-1.06	1.00	1.01	.91	2	1.00
864	1.00	1.00	2011-11-23	2019-02-15	7.23	86.77	2.00	20.30	118.30	15.27	75.21	5.03	24.79	2.00	3.56	77.18	12.27	11.78	14.51	Normal wt	2	2.00	2.00	-1.08	-.88	1.00	-.71	-.78	2	1.00
844	1.00	2.00	2011-09-17	2019-02-13	7.41	88.90	2.00	22.40	121.30	18.25	81.45	4.15	18.55	2.00	2.84	77.13	14.65	14.07	15.22	Normal wt	2	2.00	2.00	-.47	-.50	1.00		-.25	2	1.00
314	1.00	2.00	2011-05-15	2018-04-24	6.94	83.32	1.00	19.60	111.90	14.77	75.36	4.83	24.64	2.00	3.87	77.26	11.88	11.41	15.65	Normal wt	2	2.00	2.00	-1.12	-1.81	1.00	.23	.13	2	1.00
221	1.00	2.00	2010-02-07	2018-03-14	8.10	97.15	3.00	20.60	118.00	16.42	79.70	4.18	20.30	2.00	3.04	76.93	13.15	12.63	14.79	Normal wt	2	2.00	2.00	-1.62	-1.72	1.00	-.49	-.70	2	1.00
306	1.00	1.00	2010-05-07	2018-04-24	7.96	95.57	2.00	22.70	120.50	17.59	77.51	5.11	22.49	2.00	3.76	76.97	14.10	13.54	15.63	Normal wt	2	2.00	2.00	-.79	-1.17	1.00		-.06	2	1.00
177	1.00	1.00	2009-05-25	2018-03-08	8.79	105.43	3.00	23.50	127.50	18.26	77.70	5.24	22.30	2.00	3.24	76.74	14.59	14.01	14.46	Normal wt	2	2.00	2.00	-1.10	-.66	1.00		-1.09	2	1.00
247	1.00	1.00	2009-10-31	2018-04-11	8.44	101.32	3.00	22.50	123.50	17.55	78.01	4.95	21.99	2.00	3.30	76.84	14.04	13.49	14.75	Normal wt	2	2.00	2.00	-1.19	-1.06	1.00		-.79	2	1.00
289	1.00	1.00	2010-06-28	2018-04-21	7.81	93.77	2.00	24.00	121.40	17.59	73.30	6.41	26.70	2.00	4.44	77.01	14.10	13.55	16.28	Normal wt	2	2.00	2.00	-.27	-.87	1.00		.39	2	1.00
292	1.00	2.00	2012-02-01	2018-04-21	6.22	74.61	1.00	19.10	109.60	13.85	72.49	5.25	27.51	2.00	4.54	77.46	11.16	10.73	15.90	Normal wt	2	2.00	2.00	-.72	-1.52	1.00	.44	.41	2	2.00
259	1.00	1.00	2010-07-17	2018-04-18	7.75	93.04	2.00	22.60	118.90	17.97	79.51	4.63	20.49	2.00	3.23	77.03	14.41	13.84	15.99	Normal wt	2	2.00	2.00	-.67	-1.26	1.00	.33	.21	1	2.00
322	1.00	2.00	2010-08-23	2018-05-03	7.69	92.32	2.00	20.30	117.80	15.75	77.57	4.55	22.43	2.00	3.46	77.05	12.63	12.13	14.63	Normal wt	2	2.00	2.00	-1.44	-1.41	1.00	-.62	-.76	2	3.00
252	1.00	1.00	2010-11-15	2018-04-18	7.42	89.07	2.00	21.60	119.20	15.84	73.32	5.76	26.68	2.00	4.11	77.12	12.71	12.21	15.20	Normal wt	2	2.00	2.00	-.76	-.90	1.00	-.21	-.27	2	4.00
227	1.00	1.00	2009-09-23	2018-03-15	8.47	101.68	3.00	26.50	124.20	20.54	77.52	5.96	22.48	2.00	3.85	76.83	16.43	15.78	17.18	Normal wt	2	2.00	2.00	-.04	-.96	1.00		.76	2	4.00
913	1.00	1.00	2013-01-29	2019-02-21	6.06	72.74	1.00	25.80	125.10	19.08	73.94	6.72	26.06	2.00	4.42	77.50	15.39	14.79	16.49	Normal wt	2	2.00	2.00	1.60	1.78	1.00		.82	2	4.00
853	1.00	1.00	2011-10-12	2019-02-13	7.34	88.08	2.00	19.90	116.60	15.80	79.41	4.10	20.59	2.00	3.11	77.14	12.69	12.19	14.64	Normal wt	2	2.00	2.00	-1.32	-1.30	1.00	-.59	-.69	2	4.00
249	1.00	2.00	2011-01-01	2018-04-11	7.27	87.29	2.00	22.60	120.00	17.56	77.71	5.04	22.29	2.00	3.48	77.16	14.11	13.55	15.69	Normal wt	2	2.00	2.00	-.31	-.61	1.00	.12	.10	2	4.00
868	1.00	2.00	2011-03-28	2019-02-15	7.89	94.65	2.00	22.00	121.80	16.88	76.71	5.12	23.29	2.00	3.50	76.99	13.53	12.99	14.83	Normal wt	2	2.00	2.00	-.97	-.87	1.00		-.63	2	4.00
302	1.00	2.00	2010-03-23	2018-04-24	8.09	97.05	3.00	21.70	124.00	16.91	77.92	4.79	22.08	2.00	3.23	76.94	13.54	13.01	14.11	Grade 1 thinness	0	1.00	1.00	-1.21	-.66	1.00		-1.25	2	1.00
858	1.00	1.00	2011-09-12	2019-02-14	7.43	89.10	2.00	19.20	119.00	14.80	77.10	4.40	22.90	2.00	3.12	77.12	11.88	11.42	13.56	Grade 1 thinness	0	1.00	1.00	-1.67	-.94	1.00	-1.47	-1.65	2	1.00
847	1.00	2.00	2011-11-14	2019-02-13	7.25	87.00	2.00	17.90	114.90	14.26	79.69	3.64	20.31	2.00	2.72	77.17	11.46	11.01	13.56	Grade 1 thinness	0	1.00	1.00	-2.10	-1.53	1.00	-1.44	-1.63	2	2.00
840	1.00	1.00	2012-09-03	2019-02-14	6.45	77.37	1.00	17.33	114.50	14.07	81.16	3.26	18.84	2.00	2.57	77.39	11.33	10.89	13.22	Grade 1 thinness	0	1.00	1.00	-1.68	-.80	1.00	-1.73	-1.86	2	3.00
835	1.00	1.00	2012-06-09	2019-02-12	6.68	80.13	1.00	20.50	118.60	15.98	77.95	4.52	22.05	2.00	3.27	77.33	12.86	12.36	14.57	Normal wt	2	2.00	2.00	-.56	-.25	1.00	-.66	-.65	2	1.00
207	1.00	2.00	2011-04-07	2018-03-13	6.93	83.19	1.00	21.70	120.00	16.48	75.96	5.22	24.04	2.00	3.64	77.26	13.26	12.73	15.07	Normal wt	2	2.00	2.00	-.34	-.26	1.00	-.32	-.29	2	1.00
161	1.00	1.00	2009-05-01	2018-03-07	8.85	106.18	3.00	22.50	124.40	17.10	76.01	5.40	23.99	2.00	3.44	76.72	13.66	13.12	14.54	Normal wt	2	2.00	2.00	-1.47	-1.24	1.00		-1.04	2	1.00
848	1.00	1.00	2012-05-28	2019-02-14	6.72	80.59	1.00	21.90	122.60	16.38	74.79	5.52	25.21	2.00	3.72	77.32	13.18	12.66	14.57	Normal wt	2	2.00	2.00	-.10	.48	1.00		-.66	2	1.00
903	1.00	1.00	2012-05-02	2019-02-21	6.81	81.68	1.00	20.50	116.20	15.79	77.02	4.71	22.98	2.00	3.51	77.29	12.70	12.20	15.18	Normal wt	2	2.00	2.00	-.67	-.85	1.00	-.19	-.19	2	1.00
904	1.00	2.00	2011-11-17	2019-02-21	7.26	87.16	2.00	19.60	115.00	15.88	81.01	3.72	18.99	2.00	2.91	77.17	12.75	12.25	14.82	Normal wt	2	2.00	2.00	-1.38	-1.53	1.00	-.43	-.54	2	1.00
239	1.00	2.00	2010-01-01	2018-04-12	8.28	99.32	3.00	21.30	119.50	16.44	77.17	4.86	22.83	2.00	3.53	76.88	13.16	12.64	14.92	Normal wt	2	2.00	2.00	-1.49	-1.61	1.00	-.42	-.64	2	1.00
241	1.00	1.00	2011-08-18	2018-04-12	6.65	79.80	1.00	19.40	111.50	14.25	73.47	5.15	26.53	2.00	4.28	77.34	11.48	11.02	15.60	Normal wt	2	2.00	2.00	-.96	-1.60	1.00	.20	.14	2	1.00
232	1.00	1.00	2010-08-09	2018-03-15	7.60	91.17	2.00	30.00	131.00	21.50	71.66	8.50	28.34	2.00	4.99	77.07	17.25	16.57	17.48	Normal wt	2	2.00	2.00	1.40	1.08	1.00		1.11	2	2.00
237	1.00	1.00	2010-01-01	2018-04-12	8.28	99.32	3.00	25.70	123.50	19.64	76.42	6.06	23.58	2.00	4.20	76.88	15.72	15.10	16.85	Normal wt	2	2.00	2.00	-.12	-.91	1.00		.62	2	2.00
229	1.00	2.00	2010-07-10	2018-03-15	7.68	92.16	2.00	26.70	128.50	20.80	77.91	5.90	22.09	2.00	3.71	77.05	16.68	16.03	16.17	Normal wt	2	2.00	2.00	.57	.54	1.00		.34	2	2.00
862	1.00	2.00	2011-09-03	2019-02-15	7.45	89.43	2.00	25.00	123.00	18.02	72.10	6.98	27.90	2.00	4.74	77.11	14.47	13.90	16.52	Normal wt	2	2.00	2.00	.28	-.23	1.00		.60	2	2.00
163	1.00	1.00	2009-04-17	2018-03-07	8.89	106.64	3.00	25.30	128.30	20.46	80.86	4.84	19.14	2.00	2.96	76.71	16.34	15.69	15.37	Normal wt	2	2.00	2.00	-.64	-.61	1.00		-.42	2	2.00
158	1.00	1.00	2009-05-11	2018-03-07	8.82	105.86	3.00	26.40	132.20	20.72	78.47	5.68	21.53	2.00	3.27	76.73	16.55	15.90	15.11	Normal wt	2	2.00	2.00	-.30	.10	1.00		-.60	2	2.00
317	1.00	2.00	2011-08-24	2018-05-03	6.69	80.30	1.00	23.30	121.50	16.88	72.46	6.42	27.54	2.00	4.44	77.33	13.59	13.06	15.78	Normal wt	2	2.00	2.00	.37	.30	1.00		.26	2	2.00
291	1.00	2.00	2010-06-07	2018-04-21	7.87	94.46	2.00	23.00	122.10	17.91	77.86	5.09	22.14	2.00	3.53	77.00	14.35	13.79	15.43	Normal wt	2	2.00	2.00	-.62	-.80	1.00		-.19	2	2.00
299	1.00	1.00	2010-05-12	2018-04-24	7.95	95.41	2.00	25.70	120.00	19.28	75.02	6.42	24.98	2.00	4.46	76.97	15.45	14.84	17.85	Normal wt	2	2.00	2.00	.11	-1.24	1.00	1.44	1.22	2	2.00
206	1.00	2.00	2011-11-18	2018-03-14	6.32	75.83	1.00	20.90	118.20	16.89	80.83	4.01	19.17	2.00	2.98	77.43	13.62	13.08	14.96	Normal wt	2	2.00	2.00	-.12	.08	1.00	-.38	-.30	2	3.00
276	1.00	2.00	2010-04-23	2018-04-19	7.99	95.87	2.00	25.50	128.00	19.74	77.41	5.76	22.59	2.00	3.54	76.96	15.82	15.19	15.56	Normal wt	2	2.00	2.00	.03	.14	1.00		-.11	2	3.00
213	1.00	2.00	2010-08-10	2018-03-15	7.59	91.14	2.00	26.80	123.00	20.34	75.90	6.46	24.10	2.00	4.23	77.07	16.32	15.68	17.71	Normal wt	2	2.00	2.00	.66	-.37	1.00		1.23	2	3.00
176	1.00	1.00	2009-10-13	2018-03-08	8.40	100.80	3.00	24.60	124.80	19.98	81.24	4.62	18.76	2.00	2.94	76.85	15.99	15.36	15.79	Normal wt	2	2.00	2.00	-.51	-.79	1.00		-.04	2	3.00
220	1.00	2.00	2011-09-28	2018-03-14	6.46	77.50	1.00	22.20	113.40	17.21	77.52	4.99	22.48	2.00	3.99	77.39	13.86	13.32	17.26	Normal wt	2	2.00	2.00	.21	-1.03	1.00	1.26	1.23	2	3.00
224	1.00	1.00	2009-08-22	2018-03-15	8.56	102.74	3.00	24.00	124.00	19.31	80.46	4.69	19.54	2.00	2.99	76.80	15.44	14.83	15.61	Normal wt	2	2.00	2.00	-.80	-1.07	1.00		-.19	2	3.00
288	1.00	2.00	2010-02-08	2018-04-21	8.20	98.37	3.00	21.40	121.40	16.63	77.70	4.77	22.30	2.00	3.26	76.90	13.31	12.79	14.52	Normal wt	2	2.00	2.00	-1.40	-1.21	1.00		-.93	2	4.00
238	1.00	1.00	2010-07-17	2018-04-12	7.74	92.85	2.00	22.20	116.30	17.07	76.88	5.13	23.12	2.00	3.84	77.03	13.69	13.15	16.41	Normal wt	2	2.00	2.00	-.79	-1.72	1.00	.65	.48	2	4.00
258	1.00	1.00	2010-01-02	2018-04-18	8.29	99.48	3.00	27.80	119.40	20.31	73.05	7.49	26.95	2.00	5.34	76.88	16.25	15.61	19.50	Overweight	3	3.00	3.00	.41	-1.64	1.00	2.34	1.85	2	4.00
841	1.00	2.00	2011-03-17	2019-02-13	7.91	94.95	2.00	27.20	125.50	19.07	70.10	8.13	29.90	2.00	5.21	76.98	15.28	14.68	17.27	Normal wt	2	2.00	2.00	.53	-.23	1.00		.93	2	2.00
222	1.00	2.00	2010-06-18	2018-03-14	7.74	92.85	2.00	25.30	120.60	19.40	76.70	5.90	23.30	2.00	4.11	77.03	15.56	14.95	17.40	Normal wt	2	2.00	2.00	.16	-.94	1.00		1.04	2	3.00
236	1.00	1.00	2011-01-01	2018-04-12	7.28	87.33	2.00	34.40	139.90	27.12	78.82	7.28	21.18	2.00	3.82	77.16	21.78	20.92	17.58	Normal wt	2	2.00	2.00	2.49	3.08	1.00		1.23	2	3.00
181	1.00	1.00	2009-07-04	2018-03-08	8.68	104.11	3.00	29.10	127.95	20.60	70.79	8.50	29.21	2.00	5.29	76.77	16.46	15.81	17.78	Normal wt	2	2.00	2.00	.44	-.49	1.00		1.01	2	3.00
225	1.00	2.00	2010-07-20	2018-03-15	7.65	91.83	2.00	23.00	119.50	17.23	74.91	5.77	25.09	2.00	4.15	77.06	13.82	13.28	16.11	Normal wt	2	2.00	2.00	-.46	-1.06	1.00	.40	.31	2	2.00
303	1.00	2.00	2010-01-10	2018-04-24	8.28	99.42	3.00	22.80	127.70	15.79	69.27	7.01	30.73	3.00	4.40	76.88	12.64	12.14	13.98	Grade 1 thinness	0	1.00	1.00	-.98	-.19	1.00		-1.41	2	4.00
269	1.00	1.00	2010-03-16	2018-04-19	8.09	97.12	3.00	22.60	121.00	15.29	67.67	7.31	32.33	3.00	4.95	76.93	12.25	11.77	15.44	Normal wt	2	2.00	2.00	-.91	-1.19	1.00		-.22	2	3.00
325	1.00	1.00	2010-08-28	2018-05-03	7.68	92.16	2.00	29.40	128.00	19.16	65.18	10.24	34.82	3.00	6.38	77.05	15.37	14.76	17.94	Normal wt	2	2.00	2.00	1.21	.45	1.00		1.33	2	3.00
268	1.00	1.00	2010-04-19	2018-04-19	8.00	96.00	3.00	34.35	128.00	23.98	69.81	10.37	30.19	3.00	6.33	76.96	19.21	18.45	20.97	Overweight	3	3.00	3.00	1.94	.13	1.00		2.46	1	2.00
286	1.00	2.00	2012-04-14	2018-04-21	6.02	72.21	1.00	17.90	114.00	11.42	63.81	6.48	36.19	4.00	4.98	77.52	9.22	8.85	13.77	Grade 1 thinness	0	1.00	1.00	-1.06	-.42	1.00	-1.25	-1.28	2	4.00
907	1.00	1.00	2011-08-04	2019-02-21	7.55	90.61	2.00	28.20	134.40	16.30	57.79	11.90	42.21	4.00	5.13	77.09	13.08	12.56	15.61	Normal wt	2	2.00	2.00	1.03	1.75	1.00		.00	2	1.00
254	1.00	2.00	2010-01-01	2018-04-18	8.29	99.52	3.00	37.70	127.50	22.15	58.76	15.55	41.24	4.00	9.60	76.88	17.73	17.03	23.19	Obese	4	3.00	4.00	2.26	-.23	1.00		3.00	2	2.00
852	2.00	1.00	2012-08-10	2019-02-14	6.51	78.16	1.00	14.90	105.00	12.28	82.41	2.62	17.59	1.00	2.49	77.38	9.89	9.50	13.51	Grade 1 thinness	0	1.00	1.00	-2.56	-2.46	2.00	-1.32	-1.29	2	1.00
833	2.00	1.00	2011-11-14	2019-02-14	7.25	87.03	2.00	18.60	115.40	15.38	82.70	3.22	17.30	1.00	2.45	77.17	12.36	11.87	13.97	Normal wt	2	2.00	2.00	-1.43	-1.23	1.00	-1.20	-1.00	2	1.00
166	2.00	2.00	2009-05-07	2018-03-07	8.83	105.99	3.00	25.20	131.00	20.72	82.23	4.48	17.77	1.00	2.43	76.73	16.55	15.90	14.68	Normal wt	2	2.00	2.00	-.57	-.08	1.00		-.79	2	2.00
257	2.00	1.00	2010-09-21	2018-04-18	7.57	90.87	2.00	17.70	116.50	13.36	75.46	4.34	24.54	2.00	3.29	77.08	10.72	10.30	13.04	Grade 1 thinness	0	1.00	1.00	-2.03	-1.34	1.00	-1.98	-1.79	2	1.00
859	2.00	2.00	2012-04-13	2019-02-14	6.84	82.07	1.00	18.63	116.70	13.95	74.87	4.68	25.13	2.00	3.50	77.29	11.22	10.78	13.68	Grade 1 thinness	0	1.00	1.00	-1.12	-.59	1.00	-1.46	-1.18	2	1.00
324	2.00	2.00	2010-02-11	2018-05-03	8.22	98.66	3.00	17.90	113.70	12.88	71.96	5.02	28.04	2.00	3.98	76.90	10.31	9.90	13.85	Grade 1 thinness	0	1.00	1.00	-2.46	-2.41	2.00	-1.24	-1.25	2	1.00
914	2.00	1.00	2011-03-24	2019-02-21	7.92	94.98	2.00	19.60	118.60	14.49	73.91	5.11	26.09	2.00	3.71	76.98	11.61	11.15	13.93	Grade 1 thinness	0	1.00	1.00	-1.55	-1.29	1.00	-1.31	-1.12	2	1.00
831	2.00	1.00	2012-02-28	2019-02-12	6.96	83.48	1.00	15.70	109.50	12.21	77.80	3.49	22.20	2.00	2.73	77.25	9.82	9.44	13.09	Grade 1 thinness	0	1.00	1.00	-2.48	-2.03	2.00	-1.74	-1.67	1	2.00
850	2.00	1.00	2012-03-07	2019-02-14	6.94	83.29	1.00	16.90	114.50	12.83	75.93	4.07	24.07	2.00	3.16	77.26	10.32	9.91	12.89	Grade 2 thinness	1	1.00	1.00	-1.90	-1.10	1.00	-2.06	-1.85	2	1.00
905	2.00	2.00	2012-12-13	2019-02-21	6.19	74.28	1.00	15.50	111.80	12.32	79.51	3.18	20.49	2.00	2.54	77.47	9.94	9.55	12.40	Grade 2 thinness	1	1.00	1.00	-2.02	-.85	1.00	-2.42	-2.29	2	2.00
159	2.00	2.00	2009-10-19	2018-03-07	8.38	100.57	3.00	20.80	131.50	16.51	79.39	4.29	20.61	2.00	2.50	76.85	13.21	12.69	12.03	Grade 3 thinness	1	1.00	1.00	-1.50	.46	1.00		-2.92	2	1.00
178	2.00	1.00	2009-09-23	2018-03-08	8.45	101.45	3.00	24.40	125.00	17.98	73.68	6.42	26.32	2.00	4.13	76.83	14.38	13.81	15.62	Normal wt	2	2.00	2.00	-.49	-.71	1.00		-.13	2	1.00
284	2.00	1.00	2012-04-17	2018-04-21	6.01	72.11	1.00	16.20	108.00	12.12	74.79	4.08	25.21	2.00	3.62	77.52	9.78	9.39	13.89	Normal wt	2	2.00	2.00	-1.56	-1.40	1.00	-1.05	-.98	2	1.00
194	2.00	2.00	2010-01-01	2018-03-09	8.18	98.20	3.00	19.20	116.50	15.09	78.59	4.11	21.41	2.00	3.13	76.91	12.08	11.61	14.15	Normal wt	2	2.00	2.00	-1.91	-1.90	1.00	-1.10	-1.02	2	1.00
290	2.00	1.00	2010-01-28	2018-04-21	8.23	98.73	3.00	19.20	114.40	14.95	77.87	4.25	22.13	2.00	3.36	76.90	11.97	11.50	14.67	Normal wt	2	2.00	2.00	-1.94	-2.30	2.00	-.64	-.66	2	1.00
280	2.00	2.00	2012-01-01	2018-04-19	6.30	75.56	1.00	16.10	107.00	11.72	72.79	4.38	27.21	2.00	3.89	77.44	9.45	9.08	14.06	Normal wt	2	2.00	2.00	-1.81	-1.88	1.00	-.89	-.85	2	1.00
879	2.00	1.00	2013-02-01	2019-02-19	6.05	72.57	1.00	19.50	111.40	14.70	75.36	4.80	24.64	2.00	4.00	77.51	11.86	11.39	15.71	Normal wt	2	2.00	2.00	-.26	-.78	1.00	.18	.27	2	1.00
323	2.00	2.00	2010-10-29	2018-05-03	7.51	90.12	2.00	26.60	128.00	19.09	71.77	7.51	28.23	2.00	4.67	77.10	15.32	14.72	16.24	Normal wt	2	2.00	2.00	.71	.76	1.00		.39	2	1.00
308	2.00	1.00	2010-06-05	2018-04-24	7.89	94.62	2.00	20.70	119.50	15.07	72.79	5.63	27.21	2.00	4.02	76.99	12.08	11.60	14.50	Normal wt	2	2.00	2.00	-1.15	-1.11	1.00	-.91	-.71	2	1.00
174	2.00	2.00	2009-06-11	2018-03-08	8.74	104.87	3.00	20.40	116.90	15.49	75.95	4.91	24.05	2.00	3.62	76.75	12.38	11.89	14.93	Normal wt	2	2.00	2.00	-1.92	-2.33	2.00	-.54	-.61	2	2.00
837	2.00	2.00	2012-08-10	2019-02-12	6.51	78.09	1.00	17.60	112.60	13.18	74.88	4.42	25.12	2.00	3.51	77.38	10.62	10.20	13.88	Normal wt	2	2.00	2.00	-1.30	-1.02	1.00	-1.18	-1.00	2	2.00
842	2.00	2.00	2012-09-14	2019-02-13	6.41	76.98	1.00	19.50	114.40	14.66	75.18	4.84	24.82	2.00	3.68	77.40	11.81	11.35	14.90	Normal wt	2	2.00	2.00	-.51	-.59	1.00	-.48	-.26	2	2.00
899	2.00	2.00	2011-12-29	2019-02-21	7.15	85.78	2.00	23.00	119.60	16.23	70.57	6.77	29.43	2.00	4.72	77.20	13.04	12.53	16.08	Normal wt	2	2.00	2.00	.07	-.37	1.00	.16	.37	2	2.00
187	2.00	2.00	2009-07-22	2018-03-09	8.63	103.56	3.00	29.50	131.00	21.97	74.46	7.53	25.54	2.00	4.37	76.78	17.56	16.87	17.19	Normal wt	2	2.00	2.00	.53	.12	1.00		.62	2	2.00
215	2.00	2.00	2009-06-25	2018-03-14	8.72	104.61	3.00	22.20	125.00	17.43	78.49	4.77	21.51	2.00	2.95	76.76	13.92	13.38	14.21	Normal wt	2	2.00	2.00	-1.31	-.96	1.00		-1.09	2	2.00
197	2.00	1.00	2010-01-14	2018-03-09	8.15	97.77	3.00	26.00	129.00	20.28	77.99	5.72	22.01	2.00	3.83	76.92	16.24	15.60	15.62	Normal wt	2	2.00	2.00	.13	.27	1.00		-.06	2	2.00
298	2.00	1.00	2010-01-03	2018-04-24	8.30	99.65	3.00	20.60	120.30	15.88	77.08	4.72	22.92	2.00	3.39	76.87	12.71	12.21	14.23	Normal wt	2	2.00	2.00	-1.50	-1.36	1.00		-.98	2	3.00
230	2.00	1.00	2010-01-01	2018-03-15	8.20	98.40	3.00	23.80	122.50	17.64	74.12	6.16	25.88	2.00	4.12	76.90	14.12	13.57	15.86	Normal wt	2	2.00	2.00	-.46	-.89	1.00		.06	2	3.00
909	2.00	2.00	2012-03-15	2019-02-21	6.94	83.25	1.00	16.10	109.00	11.89	73.85	4.21	26.15	2.00	3.54	77.26	9.56	9.19	13.55	Grade 1 thinness	0	1.00	1.00	-2.27	-2.10	2.00	-1.35	-1.29	2	1.00
854	2.00	1.00	2011-05-30	2019-02-14	7.71	92.55	2.00	17.20	113.10	13.11	76.22	4.09	23.78	2.00	3.24	77.04	10.51	10.10	13.45	Grade 1 thinness	0	1.00	1.00	-2.35	-2.07	2.00	-1.55	-1.47	2	1.00
274	2.00	1.00	2010-03-10	2018-04-19	8.11	97.31	3.00	20.50	124.00	15.82	77.16	4.68	22.84	2.00	3.07	76.93	12.67	12.17	13.33	Grade 1 thinness	0	1.00	1.00	-1.39	-.55	1.00		-1.63	2	1.00
884	2.00	2.00	2013-01-17	2019-02-19	6.09	73.07	1.00	19.00	120.00	14.53	76.47	4.47	23.53	2.00	3.16	77.50	11.72	11.26	13.19	Grade 1 thinness	0	1.00	1.00	-.47	.85	1.00	-1.93	-1.55	2	1.00
172	2.00	1.00	2009-07-01	2018-03-08	8.68	104.21	3.00	19.80	119.60	14.76	74.54	5.04	25.46	2.00	3.63	76.77	11.79	11.33	13.84	Grade 1 thinness	0	1.00	1.00	-2.09	-1.83	1.00	-1.40	-1.35	2	1.00
869	2.00	1.00	2012-07-24	2019-02-15	6.56	78.75	1.00	17.90	116.60	12.98	72.51	4.92	27.49	2.00	3.71	77.36	10.45	10.04	13.17	Grade 1 thinness	0	1.00	1.00	-1.21	-.33	1.00	-1.88	-1.59	2	2.00
151	2.00	2.00	2009-04-03	2018-03-06	8.92	107.07	3.00	21.50	124.50	16.97	78.94	4.53	21.06	2.00	2.99	76.70	13.55	13.02	13.87	Grade 1 thinness	0	1.00	1.00	-1.69	-1.24	1.00		-1.39	2	2.00
900	2.00	1.00	2012-12-15	2019-02-20	6.18	74.18	1.00	16.10	113.20	13.05	81.03	3.05	18.97	2.00	2.44	77.47	10.52	10.11	12.56	Grade 2 thinness	1	1.00	1.00	-1.73	-.57	1.00	-2.31	-2.13	2	1.00
908	2.00	2.00	2012-08-08	2019-02-21	6.54	78.46	1.00	14.80	108.00	11.14	75.27	3.66	24.73	2.00	3.14	77.37	8.97	8.62	12.69	Grade 2 thinness	1	1.00	1.00	-2.63	-1.92	1.00	-2.07	-2.02	2	1.00
195	2.00	1.00	2010-01-01	2018-03-09	8.18	98.20	3.00	23.80	117.00	17.87	75.10	5.93	24.90	2.00	4.38	76.91	14.31	13.75	17.39	Normal wt	2	2.00	2.00	-.45	-1.81	1.00	1.02	.81	2	1.00
244	2.00	2.00	2009-08-19	2018-04-11	8.64	103.72	3.00	25.90	133.00	21.19	81.80	4.71	18.20	2.00	2.83	76.78	16.93	16.27	14.64	Normal wt	2	2.00	2.00	-.26	.44	1.00		-.77	2	1.00
915	2.00	2.00	2010-11-10	2019-02-21	8.28	99.38	3.00	23.70	122.00	17.42	73.51	6.28	26.49	2.00	4.24	76.88	13.94	13.39	15.92	Normal wt	2	2.00	2.00	-.55	-1.05	1.00		.08	2	1.00
856	2.00	2.00	2011-03-02	2019-02-14	7.96	95.47	2.00	22.20	121.00	16.77	75.53	5.43	24.47	2.00	3.74	76.97	13.44	12.91	15.16	Normal wt	2	2.00	2.00	-.73	-.92	1.00		-.30	2	1.00
146	2.00	1.00	2010-03-04	2018-03-06	8.01	96.07	3.00	25.20	128.00	20.39	80.91	4.81	19.09	2.00	2.92	76.96	16.34	15.69	15.38	Normal wt	2	2.00	2.00	.04	.24	1.00		-.17	2	1.00
162	2.00	1.00	2009-03-23	2018-03-07	8.96	107.47	3.00	25.30	126.80	18.11	71.59	7.19	28.41	2.00	4.47	76.69	14.46	13.89	15.74	Normal wt	2	2.00	2.00	-.64	-.89	1.00		-.18	2	1.00
205	2.00	2.00	2010-11-09	2018-03-14	7.34	88.11	2.00	24.80	127.00	19.41	78.27	5.39	21.73	2.00	3.13	77.14	15.59	14.97	15.38	Normal wt	2	2.00	2.00	.41	.76	1.00		-.06	2	1.00
911	2.00	2.00	2013-02-21	2019-02-21	6.00	71.98	1.00	21.90	118.70	15.55	70.98	6.35	29.02	2.00	4.60	77.52	12.54	12.05	15.54	Normal wt	2	2.00	2.00	.54	.70	1.00	-.17	.17	2	1.00
182	2.00	1.00	2009-09-25	2018-03-08	8.45	101.39	3.00	28.40	133.50	20.51	72.21	7.89	27.79	2.00	4.49	76.83	16.40	15.76	15.94	Normal wt	2	2.00	2.00	.44	.72	1.00		.04	2	1.00
838	2.00	2.00	2012-06-19	2019-02-12	6.65	79.80	1.00	17.00	110.00	12.47	73.33	4.53	26.67	2.00	3.78	77.34	10.04	9.64	14.05	Normal wt	2	2.00	2.00	-1.65	-1.65	1.00	-.97	-.88	2	2.00
901	2.00	1.00	2012-11-15	2019-02-20	6.26	75.17	1.00	19.00	112.90	14.74	77.58	4.26	22.42	2.00	3.42	77.45	11.88	11.42	14.91	Normal wt	2	2.00	2.00	-.59	-.72	1.00	-.42	-.25	2	2.00
849	2.00	2.00	2011-03-19	2019-02-14	7.91	94.92	2.00	27.00	125.60	19.46	72.06	7.54	27.94	2.00	5.05	76.99	15.59	14.98	17.12	Normal wt	2	2.00	2.00	.52	-.07	1.00		.75	2	2.00
234	2.00	2.00	2010-12-17	2018-03-15	7.24	86.90	2.00	20.30	112.80	15.88	78.24	4.42	21.76	2.00	3.53	77.17	12.76	12.26	15.95	Normal wt	2	2.00	2.00	-.81	-1.69	1.00	.29	.29	2	2.00
894	2.00	1.00	2013-02-17	2019-02-20	6.01	72.08	1.00	17.70	108.80	13.50	76.29	4.20	23.71	2.00	3.58	77.52	10.90	10.47	14.95	Normal wt	2	2.00	2.00	-.91	-1.24	1.00	-.26	-.21	2	2.00
185	2.00	2.00	2009-04-06	2018-03-09	8.92	107.07	3.00	31.50	137.50	23.76	75.43	7.74	24.57	2.00	4.06	76.70	18.97	18.22	16.66	Normal wt	2	2.00	2.00	.69	.90	1.00		.30	2	2.00
148	2.00	2.00	2010-03-04	2018-03-06	8.01	96.07	3.00	23.70	129.00	17.67	74.54	6.03	25.46	2.00	3.78	76.96	14.15	13.60	14.24	Normal wt	2	2.00	2.00	-.35	.42	1.00		-.91	2	2.00
898	2.00	2.00	2012-07-20	2019-02-20	6.59	79.05	1.00	18.60	114.60	14.64	78.72	3.96	21.28	2.00	3.02	77.36	11.79	11.33	14.16	Normal wt	2	2.00	2.00	-.96	-.73	1.00	-1.03	-.79	2	2.00
199	2.00	1.00	2009-06-23	2018-03-14	8.72	104.67	3.00	22.70	121.00	17.70	77.97	5.00	22.03	2.00	3.90	76.76	14.14	13.59	15.50	Normal wt	2	2.00	2.00	-1.17	-1.63	1.00		-.26	2	2.00
250	2.00	1.00	2011-10-21	2018-04-12	6.48	77.70	1.00	18.30	114.40	14.67	80.18	3.63	19.82	2.00	2.89	77.39	11.82	11.35	13.98	Normal wt	2	2.00	2.00	-1.00	-.65	1.00	-1.16	-.92	2	2.00
311	2.00	1.00	2010-07-26	2018-05-03	7.77	93.24	2.00	21.30	121.00	15.09	70.86	6.21	29.14	2.00	4.39	77.02	12.10	11.62	14.55	Normal wt	2	2.00	2.00	-.87	-.74	1.00		-.66	2	2.00
309	2.00	1.00	2010-03-10	2018-04-24	8.12	97.48	3.00	19.30	113.40	14.81	76.72	4.49	23.28	2.00	3.61	76.93	11.86	11.39	15.01	Normal wt	2	2.00	2.00	-1.82	-2.38	2.00	-.37	-.42	2	2.00
145	2.00	1.00	2009-04-01	2018-03-06	8.93	107.14	3.00	26.10	126.40	18.34	70.27	7.76	29.73	2.00	4.88	76.70	14.64	14.07	16.34	Normal wt	2	2.00	2.00	-.42	-.93	1.00		.14	2	2.00
296	2.00	2.00	2010-10-10	2018-04-24	7.54	90.45	2.00	19.70	112.50	14.24	72.30	5.46	27.70	2.00	4.39	77.09	11.43	10.98	15.57	Normal wt	2	2.00	2.00	-1.23	-2.02	2.00	.05	.02	2	3.00
217	2.00	1.00	2010-09-06	2018-03-14	7.52	90.22	2.00	20.70	116.90	14.93	72.12	5.77	27.88	2.00	4.32	77.09	11.98	11.51	15.15	Normal wt	2	2.00	2.00	-.88	-1.22	1.00	-.38	-.23	2	3.00
203	2.00	1.00	2011-10-08	2018-03-13	6.43	77.14	1.00	20.00	114.40	14.72	73.62	5.28	26.38	2.00	4.15	77.40	11.86	11.40	15.28	Normal wt	2	2.00	2.00	-.35	-.60	1.00	-.21	-.02	2	3.00
173	2.00	2.00	2009-04-03	2018-03-08	8.93	107.14	3.00	28.40	136.50	21.42	75.43	6.98	24.57	2.00	3.79	76.70	17.10	16.43	15.24	Normal wt	2	2.00	2.00	.09	.73	1.00		-.46	2	3.00
240	2.00	2.00	2010-05-17	2018-04-12	7.90	94.85	2.00	24.10	118.20	17.07	70.83	7.03	29.17	2.00	5.15	76.99	13.68	13.14	17.25	Normal wt	2	2.00	2.00	-.17	-1.35	1.00	.90	.81	2	3.00
243	2.00	2.00	2010-11-08	2018-04-12	7.43	89.10	2.00	20.60	115.90	16.24	78.82	4.36	21.18	2.00	3.37	77.12	13.03	12.52	15.34	Normal wt	2	2.00	2.00	-.85	-1.31	1.00	-.22	-.10	2	3.00
226	2.00	1.00	2009-07-29	2018-03-15	8.63	103.52	3.00	27.90	131.60	20.29	72.71	7.61	27.29	2.00	4.51	76.78	16.22	15.58	16.11	Normal wt	2	2.00	2.00	.20	.22	1.00		.10	2	3.00
251	2.00	1.00	2012-03-15	2018-04-18	6.09	73.10	1.00	15.10	103.50	10.71	70.95	4.39	29.05	2.00	4.13	77.49	8.64	8.30	14.10	Normal wt	2	2.00	2.00	-2.15	-2.36	2.00	-.84	-.82	2	3.00
265	2.00	2.00	2010-01-01	2018-04-18	8.29	99.52	3.00	22.00	123.90	16.45	74.78	5.55	25.22	2.00	3.61	76.88	13.17	12.65	14.33	Normal wt	2	2.00	2.00	-1.05	-.74	1.00		-.91	2	3.00
293	2.00	1.00	2011-04-03	2018-04-21	7.05	84.60	2.00	20.00	113.40	14.70	73.50	5.30	26.50	2.00	4.34	77.23	11.82	11.35	15.55	Normal wt	2	2.00	2.00	-.78	-1.40	1.00	.01	.08	2	3.00
191	2.00	1.00	2009-06-20	2018-03-09	8.72	104.61	3.00	21.40	118.50	16.62	77.68	4.78	22.32	2.00	3.51	76.76	13.28	12.76	15.24	Normal wt	2	2.00	2.00	-1.56	-2.04	2.00	-.36	-.41	2	3.00
297	2.00	2.00	2010-10-01	2018-04-24	7.56	90.74	2.00	27.20	125.90	19.21	70.64	7.99	29.36	2.00	5.16	77.08	15.42	14.81	17.16	Normal wt	2	2.00	2.00	.81	.33	1.00		.84	2	3.00
273	2.00	2.00	2010-01-31	2018-04-19	8.21	98.56	3.00	22.05	123.90	16.12	73.10	5.93	26.90	2.00	3.81	76.90	12.90	12.40	14.36	Normal wt	2	2.00	2.00	-.97	-.67	1.00		-.87	2	3.00
164	2.00	2.00	2009-09-22	2018-03-07	8.45	101.45	3.00	27.70	133.40	22.25	80.34	5.45	19.66	2.00	3.08	76.83	17.80	17.10	15.57	Normal wt	2	2.00	2.00	.29	.70	1.00		-.16	2	2.00
272	2.00	2.00	2010-02-14	2018-04-19	8.18	98.10	3.00	23.90	123.00	17.60	73.63	6.30	26.37	2.00	4.22	76.91	14.09	13.53	15.80	Normal wt	2	2.00	2.00	-.42	-.78	1.00		.03	2	4.00
865	2.00	2.00	2012-12-29	2019-02-15	6.13	73.56	1.00	15.50	107.00	10.82	69.82	4.68	30.18	3.00	4.15	77.48	8.73	8.39	13.54	Grade 1 thinness	0	1.00	1.00	-1.98	-1.72	1.00	-1.32	-1.26	2	1.00
310	2.00	2.00	2011-12-29	2018-05-03	6.34	76.12	1.00	22.30	119.60	15.45	69.27	6.85	30.73	3.00	4.93	77.42	12.45	11.96	15.59	Normal wt	2	2.00	2.00	.43	.48	1.00	-.16	.18	2	1.00
282	2.00	2.00	2012-02-08	2018-04-21	6.20	74.38	1.00	16.00	104.50	11.16	69.74	4.84	30.26	3.00	4.48	77.46	9.00	8.64	14.65	Normal wt	2	2.00	2.00	-1.79	-2.27	2.00	-.41	-.42	2	1.00
294	2.00	2.00	2010-04-12	2018-04-21	8.02	96.30	3.00	23.00	124.00	16.01	69.59	6.99	30.41	3.00	4.66	76.95	12.82	12.32	14.96	Normal wt	2	2.00	2.00	-.55	-.46	1.00		-.44	2	2.00
279	2.00	2.00	2012-04-03	2018-04-19	6.04	72.51	1.00	17.80	109.00	12.02	67.54	5.78	32.46	3.00	4.91	77.51	9.70	9.32	14.98	Normal wt	2	2.00	2.00	-.89	-1.24	1.00	-.25	-.19	2	2.00
260	2.00	1.00	2010-04-08	2018-04-18	8.03	96.33	3.00	25.50	123.70	17.10	67.05	8.40	32.95	3.00	5.55	76.95	13.70	13.16	16.66	Normal wt	2	2.00	2.00	.10	-.52	1.00		.51	2	2.00
152	2.00	1.00	2009-04-03	2018-03-06	8.92	107.07	3.00	21.70	113.00	14.38	66.28	7.32	33.72	3.00	5.84	76.70	11.48	11.03	16.99	Normal wt	2	2.00	2.00	-1.63	-3.13	2.00	.93	.46	2	3.00
882	2.00	2.00	2013-02-01	2019-02-19	6.05	72.57	1.00	21.40	114.00	14.84	69.34	6.56	30.66	3.00	5.06	77.51	11.97	11.50	16.47	Normal wt	2	2.00	2.00	.36	-.27	1.00	.58	.71	2	4.00
861	2.00	1.00	2011-11-18	2019-02-15	7.24	86.93	2.00	22.40	123.00	15.24	68.03	7.16	31.97	3.00	4.78	77.17	12.24	11.76	14.81	Normal wt	2	2.00	2.00	-.16	.14	1.00		-.41	2	1.00
320	2.00	2.00	2011-10-28	2018-05-03	6.51	78.16	1.00	19.20	110.50	13.33	69.43	5.87	30.57	3.00	4.86	77.38	10.74	10.32	15.72	Normal wt	2	2.00	2.00	-.69	-1.42	1.00	.22	.24	2	1.00
312	2.00	2.00	2010-01-24	2018-05-03	8.27	99.25	3.00	29.70	132.80	19.91	67.03	9.79	32.97	3.00	5.64	76.88	15.93	15.31	16.84	Normal wt	2	2.00	2.00	.82	.79	1.00		.54	2	1.00
271	2.00	1.00	2010-07-05	2018-04-19	7.79	93.47	2.00	18.10	113.50	12.17	67.26	5.93	32.74	3.00	4.59	77.02	9.76	9.38	14.05	Normal wt	2	2.00	2.00	-2.03	-2.07	2.00	-1.08	-1.01	2	1.00
277	2.00	2.00	2010-07-01	2018-04-19	7.80	93.60	2.00	21.50	117.60	14.46	67.28	7.04	32.72	3.00	5.20	77.02	11.60	11.14	15.55	Normal wt	2	2.00	2.00	-.83	-1.36	1.00	-.13	-.04	2	1.00
910	2.00	2.00	2012-06-22	2019-02-21	6.67	80.00	1.00	21.70	112.10	14.71	67.80	6.99	32.20	3.00	5.61	77.33	11.84	11.38	17.27	Normal wt	2	2.00	2.00	.03	-1.27	1.00	1.13	1.04	2	1.00
275	2.00	2.00	2010-02-27	2018-04-19	8.14	97.68	3.00	25.50	122.50	17.43	68.35	8.07	31.65	3.00	5.57	76.92	13.96	13.41	16.99	Normal wt	2	2.00	2.00	.01	-.83	1.00		.64	2	2.00
316	2.00	1.00	2011-12-17	2018-05-03	6.38	76.52	1.00	20.10	119.10	13.85	68.90	6.25	31.10	3.00	4.48	77.41	11.16	10.72	14.17	Normal wt	2	2.00	2.00	-.28	.35	1.00	-1.14	-.77	2	2.00
183	2.00	1.00	2009-12-03	2018-03-09	8.26	99.15	3.00	25.60	121.50	17.66	68.99	7.94	31.01	3.00	5.36	76.89	14.14	13.58	17.34	Normal wt	2	2.00	2.00	-.05	-1.12	1.00		.77	2	2.00
263	2.00	2.00	2010-07-30	2018-04-18	7.72	92.62	2.00	24.50	122.90	16.92	69.08	7.58	30.92	3.00	5.09	77.04	13.57	13.04	16.22	Normal wt	2	2.00	2.00	.07	-.35	1.00		.35	2	2.00
262	2.00	2.00	2010-08-11	2018-04-18	7.69	92.22	2.00	22.90	122.20	15.81	69.02	7.09	30.98	3.00	4.70	77.05	12.68	12.18	15.34	Normal wt	2	2.00	2.00	-.33	-.44	1.00		-.14	2	3.00
200	2.00	1.00	2010-09-07	2018-03-13	7.51	90.15	2.00	28.20	130.90	18.87	66.90	9.33	33.10	3.00	5.52	77.10	15.14	14.55	16.46	Normal wt	2	2.00	2.00	1.05	1.27	1.00		.51	2	3.00
218	2.00	1.00	2011-03-20	2018-03-14	6.98	83.81	1.00	25.70	126.80	17.91	69.68	7.79	30.32	3.00	4.84	77.24	14.40	13.83	15.98	Normal wt	2	2.00	2.00	.87	1.11	1.00		.34	2	3.00
270	2.00	1.00	2010-02-06	2018-04-19	8.20	98.37	3.00	29.60	128.00	19.68	66.48	9.92	33.52	3.00	6.24	76.90	15.75	15.13	18.07	Normal wt	2	2.00	2.00	.85	.05	1.00		1.09	2	3.00
304	2.00	1.00	2010-01-10	2018-04-24	8.28	99.42	3.00	23.60	117.00	15.69	66.48	7.91	33.52	3.00	5.82	76.88	12.56	12.06	17.24	Normal wt	2	2.00	2.00	-.58	-1.91	1.00	.93	.72	2	3.00
190	2.00	1.00	2009-05-04	2018-03-09	8.85	106.15	3.00	27.00	126.90	18.83	69.75	8.17	30.25	3.00	5.11	76.72	15.04	14.45	16.77	Normal wt	2	2.00	2.00	-.15	-.77	1.00		.37	2	4.00
832	2.00	2.00	2012-02-06	2019-02-12	7.02	84.21	2.00	24.50	121.50	16.24	66.27	8.26	33.73	3.00	5.64	77.24	13.06	12.54	16.60	Normal wt	2	2.00	2.00	.56	.11	1.00		.66	2	1.00
266	2.00	2.00	2010-03-22	2018-04-19	8.08	96.92	3.00	25.40	121.70	17.20	67.71	8.20	32.29	3.00	5.66	76.94	13.77	13.23	17.15	Normal wt	2	2.00	2.00	.04	-.91	1.00		.73	2	3.00
267	2.00	1.00	2010-12-10	2018-04-19	7.36	88.28	2.00	30.50	130.10	21.32	69.89	9.18	30.11	3.00	5.60	77.14	17.12	16.44	18.02	Overweight	3	3.00	3.00	1.60	1.30	1.00		1.26	2	3.00
321	2.00	1.00	2011-03-11	2018-05-03	7.15	85.75	2.00	27.80	119.00	18.33	65.94	9.47	34.06	3.00	6.78	77.20	14.73	14.15	19.63	Overweight	3	3.00	3.00	1.22	-.48	1.00	2.12	1.91	2	4.00
318	2.00	1.00	2012-01-04	2018-05-03	6.33	75.93	1.00	22.80	124.50	15.44	67.72	7.36	32.28	3.00	4.78	77.43	12.45	11.96	14.71	Normal wt	2	2.00	2.00	.58	1.43	1.00		-.39	2	1.00
253	2.00	2.00	2010-03-07	2018-04-18	8.11	97.38	3.00	27.20	124.90	15.98	58.75	11.22	41.25	4.00	7.24	76.93	12.80	12.29	17.44	Normal wt	2	2.00	2.00	.42	-.40	1.00		.85	2	2.00
902	2.00	1.00	2012-11-23	2019-02-21	6.25	74.94	1.00	21.90	113.30	14.02	64.01	7.88	35.99	4.00	6.21	77.45	11.30	10.86	17.06	Normal wt	2	2.00	2.00	.38	-.62	1.00	.96	1.00	2	3.00
189	2.00	1.00	2010-01-01	2018-03-09	8.18	98.20	3.00	28.40	131.50	16.91	59.55	11.49	40.45	4.00	6.67	76.91	13.54	13.01	16.42	Normal wt	2	2.00	2.00	.63	.66	1.00		.36	2	3.00
307	2.00	1.00	2010-04-30	2018-04-24	7.98	95.80	2.00	21.50	109.00	13.26	61.66	8.24	38.34	4.00	7.03	76.96	10.62	10.20	18.10	Normal wt	2	2.00	2.00	-.97	-3.01	2.00	1.71	1.15	2	3.00
305	2.00	1.00	2010-08-18	2018-04-24	7.68	92.19	2.00	25.40	117.00	15.35	60.44	10.05	39.56	4.00	7.31	77.05	12.31	11.83	18.56	Overweight	3	3.00	3.00	.32	-1.35	1.00	1.65	1.40	2	3.00
231	2.00	2.00	2010-09-08	2018-03-15	7.52	90.18	2.00	27.80	122.30	17.66	63.52	10.14	36.48	4.00	6.83	77.10	14.17	13.61	18.59	Overweight	3	3.00	3.00	.97	-.26	1.00		1.45	2	3.00
216	2.00	2.00	2011-03-01	2018-03-14	7.04	84.44	2.00	23.50	112.10	15.19	64.65	8.31	35.35	4.00	6.60	77.23	12.21	11.73	18.70	Overweight	3	3.00	3.00	.29	-1.63	1.00	1.92	1.59	2	3.00
198	2.00	1.00	2010-11-22	2018-03-13	7.30	87.66	2.00	28.30	122.50	18.35	64.85	9.95	35.15	4.00	6.68	77.15	14.74	14.16	18.86	Overweight	3	3.00	3.00	1.21	-.01	1.00		1.60	2	3.00
278	2.00	2.00	2012-02-15	2018-04-19	6.17	74.09	1.00	24.70	112.50	15.05	60.91	9.65	39.09	4.00	7.65	77.47	12.13	11.66	19.52	Overweight	3	3.00	3.00	1.18	-.70	1.00	2.32	2.08	2	4.00
171	2.00	1.00	2009-10-12	2018-03-08	8.40	100.83	3.00	43.60	127.10	24.11	55.29	19.49	44.71	4.00	12.24	76.85	19.28	18.53	26.99	Obese	4	3.00	4.00	2.68	-.31	1.00		3.25	2	4.00
300	2.00	1.00	2010-05-10	2018-04-24	7.96	95.47	2.00	36.50	128.00	20.72	56.76	15.78	43.24	4.00	9.82	76.97	16.60	15.95	22.28	Obese	4	3.00	4.00	2.13	.29	1.00		2.47	2	4.00
860	2.00	1.00	2011-11-07	2019-02-15	7.27	87.29	2.00	28.50	125.00	16.71	58.64	11.79	41.36	4.00	7.55	77.16	13.42	12.89	18.24	Overweight	3	3.00	3.00	1.27	.47	1.00		1.36	2	2.00
256	2.00	1.00	2010-08-10	2018-04-18	7.69	92.25	2.00	28.40	117.60	18.35	64.61	10.05	35.39	4.00	7.35	77.05	14.72	14.14	20.54	Overweight	3	3.00	3.00	.97	-1.25	1.00	2.59	2.07	2	3.00
285	2.00	2.00	2012-01-17	2018-04-21	6.26	75.10	1.00	28.00	122.80	17.83	63.70	10.17	36.30	4.00	6.76	77.45	14.38	13.81	18.57	Overweight	3	3.00	3.00	1.86	1.19	1.00		1.69	2	3.00
917	2.00	1.00	2010-06-27	2019-02-21	8.65	103.85	3.00	30.60	124.30	19.18	62.67	11.42	37.33	4.00	7.59	76.78	15.33	14.72	19.81	Overweight	3	3.00	3.00	.72	-1.02	1.00		1.60	2	3.00
264	2.00	1.00	2010-01-01	2018-04-18	8.29	99.52	3.00	32.10	124.00	20.11	62.64	11.99	37.36	4.00	7.84	76.88	16.09	15.46	20.88	Overweight	3	3.00	3.00	1.23	-.73	1.00		2.01	2	4.00
